# Supplementary material for: Dissemination of Genetic Acquisition/Loss Provides a Variety of Quorum Sensing Regulatory Properties in Pseudoalteromonas
Source: Int J Mol Sci. 2018 Nov 18;19(11):3636. doi: 10.3390/ijms19113636 (PMC6275029; doi:10.3390/ijms19113636)
Supplement: Supplementary file 1 [file ijms-19-03636-s001.zip]

Archive with 5 entries (5 files):
- Supplementary table S1.pdf
- Supplementary table S2.pdf
- Supplementary table S3.pdf
- Supplementary table S4.pdf
- ijms-376795 supplementary figures.pdf
